# Supplementary material for: The microRNA Let-7f Induces Senescence and Exacerbates Oxidative Stress in Retinal Pigment Epithelial Cells
Source: Antioxidants (Basel). 2024 May 25;13(6):646. doi: 10.3390/antiox13060646 (PMC11200580; doi:10.3390/antiox13060646)
Supplement: Supplementary file 1 [file antioxidants-13-00646-s001.zip]

Archive with 1 entries (1 files):
- antioxidants-3009945-supplementary.pdf
